# Supplementary material for: catena-Poly[[dichloridocobalt(II)]-μ-1,3-di-4-pyridylpropane-κ2 N:N′]
Source: Acta Crystallogr Sect E Struct Rep Online. 2008 Jul 12;64(Pt 8):m1025. doi: 10.1107/S1600536808020862 (PMC2961947; doi:10.1107/S1600536808020862)
Supplement: Supplementary file 2 [file e-64-m1025-Isup2.hkl]

# 
# h,k,l, Fc-squared, Fo-squared, sigma(Fo-squared) and status flag 
# 
data_I
_shelx_title ' TREF in P2(1)/m' 
_shelx_refln_list_code          4 
_shelx_F_calc_maximum      110.79 
_exptl_crystal_F_000       334.00 
_reflns_d_resolution_high  0.7708 
 
loop_ 
 _symmetry_equiv_pos_as_xyz 
 'x, y, z' 
 '-x, y+1/2, -z' 
 '-x, -y, -z' 
 'x, -y-1/2, z' 
 
_cell_length_a     5.1899 
_cell_length_b    12.9891 
_cell_length_c    10.4899 
_cell_angle_alpha  90.000 
_cell_angle_beta   93.581 
_cell_angle_gamma  90.000 
 
_shelx_F_squared_multiplier     1.000 
 
loop_ 
 _refln_index_h 
 _refln_index_k 
 _refln_index_l 
 _refln_F_squared_calc 
 _refln_F_squared_meas 
 _refln_F_squared_sigma 
 _refln_observed_status 
   1   0   0        8.58        8.71      0.86 o 
   2   0   0      141.45      142.86      4.33 o 
   3   0   0      511.06      531.76     12.67 o 
   4   0   0      514.44      511.19     26.23 o 
   5   0   0       26.66       19.65      5.44 o 
   6   0   0       71.17       36.65      6.48 o 
   1   1   0      607.08      593.48      7.12 o 
   2   1   0        0.59        1.31      0.97 o 
   3   1   0      330.33      344.50      8.19 o 
   4   1   0       27.68       34.82      3.28 o 
   5   1   0       56.19       56.03      5.07 o 
   6   1   0        1.76       -0.04      1.62 o 
   0   2   0     2140.96     2273.03     25.19 o 
   1   2   0     9720.75    10767.71    206.46 o 
   2   2   0      721.78      695.97     14.44 o 
   3   2   0      373.02      365.53      5.09 o 
   4   2   0      418.54      441.61      8.55 o 
   5   2   0        5.72        5.12      2.14 o 
   6   2   0        9.29        5.24      2.13 o 
   1   3   0     2652.39     2791.09     43.95 o 
   2   3   0       31.70       33.75      1.44 o 
   3   3   0      779.46      764.96     15.80 o 
   4   3   0      237.05      244.67      5.83 o 
   5   3   0       54.10       49.08      5.38 o 
   6   3   0       13.28       13.87      4.85 o 
   0   4   0     7276.96     7474.16    140.82 o 
   1   4   0     2016.00     1946.25     27.08 o 
   2   4   0     1571.60     1599.71     28.53 o 
   3   4   0      455.77      440.60     10.79 o 
   4   4   0       12.30       12.41      1.94 o 
   5   4   0       52.27       50.43      3.41 o 
   6   4   0        5.00        3.62      2.91 o 
   1   5   0      787.19      849.74      7.69 o 
   2   5   0      227.71      217.98      4.97 o 
   3   5   0      833.35      806.69     21.95 o 
   4   5   0       15.63       12.55      2.20 o 
   5   5   0       18.60       10.31      2.31 o 
   6   5   0        2.03       26.45     13.39 o 
   0   6   0     5615.53     5746.13    106.73 o 
   1   6   0     1503.56     1514.90     15.26 o 
   2   6   0      882.45      893.29     16.07 o 
   3   6   0       22.25       23.15      2.77 o 
   4   6   0      266.62      225.49     23.14 o 
   5   6   0        9.48        6.84      2.12 o 
   6   6   0       16.31       25.17      8.28 o 
   1   7   0        0.05        1.65      0.85 o 
   2   7   0       24.59       32.29      2.25 o 
   3   7   0      433.88      450.66     17.24 o 
   4   7   0       50.02       43.44      6.24 o 
   5   7   0        1.47       -4.01      7.45 o 
   6   7   0        3.30        7.95      7.00 o 
   0   8   0     3340.16     3420.18     58.07 o 
   1   8   0      832.34      851.79      8.71 o 
   2   8   0       95.85      106.53      8.68 o 
   3   8   0      292.32      299.76     11.99 o 
   4   8   0       95.97      102.51     10.92 o 
   5   8   0        0.53        1.33      9.00 o 
   1   9   0       22.62       59.18      9.48 o 
   2   9   0      129.44      131.34      6.19 o 
   3   9   0       32.28       26.02      3.74 o 
   4   9   0       57.22       24.40     20.73 o 
   5   9   0       10.17       13.73      5.13 o 
   0  10   0     2005.75     2147.94     41.83 o 
   1  10   0      541.96      569.53      8.00 o 
   2  10   0       34.24       69.12     10.39 o 
   3  10   0       54.18       41.85      4.39 o 
   4  10   0       97.65       92.82     26.15 o 
   5  10   0        0.46       -3.10      5.47 o 
   1  11   0        7.47       18.45      2.96 o 
   2  11   0        3.24        0.77      1.86 o 
   3  11   0      222.48      232.02     11.86 o 
   4  11   0        8.20        8.24      3.93 o 
   5  11   0        1.32        5.22      7.28 o 
   0  12   0      608.47      660.24     25.20 o 
   1  12   0      166.05      198.79      5.27 o 
   2  12   0      140.16      146.80      7.55 o 
   3  12   0       38.89       38.39     11.55 o 
   4  12   0       13.46        2.75      6.26 o 
   1  13   0       72.65       73.00      6.05 o 
   2  13   0       22.06       24.01      3.33 o 
   3  13   0       76.17       83.66     10.68 o 
   4  13   0       23.10       19.28      8.76 o 
   0  14   0      309.72      361.64     24.50 o 
   1  14   0       95.90      111.39     10.94 o 
   2  14   0       24.23       22.24      3.91 o 
   3  14   0       17.63       12.46      4.44 o 
   1  15   0        4.43        5.37      2.88 o 
   2  15   0        1.98        0.78      2.55 o 
   3  15   0       37.27       39.01      8.46 o 
   0  16   0      162.35      203.95     16.80 o 
   1  16   0       48.17       53.37      7.98 o 
   2  16   0        7.95       10.11      4.50 o 
  -6   0   1       46.92       29.74      6.88 o 
  -5   0   1       19.31       20.40      3.28 o 
  -4   0   1      344.42      355.73     11.00 o 
  -3   0   1        8.22        6.74      1.45 o 
  -2   0   1      498.71      504.24     28.62 o 
  -1   0   1      217.11      227.71      7.00 o 
   1   0   1      925.71      946.32     11.34 o 
   2   0   1     7223.48     7391.55    199.31 o 
   3   0   1      342.22      284.03      9.20 o 
   4   0   1      209.17      216.67     10.88 o 
   5   0   1       21.24       21.94      3.74 o 
   6   0   1       59.69       52.48      5.18 o 
  -6   1   1       15.30       12.31      2.73 o 
  -5   1   1        9.76       12.21      2.77 o 
  -4   1   1       62.10       74.62      4.26 o 
  -3   1   1        0.75        2.71      1.21 o 
  -2   1   1        7.85        9.26      1.25 o 
  -1   1   1     5158.68     5648.45    128.20 o 
   1   1   1     2159.88     2268.72     27.76 o 
   2   1   1      460.22      422.17     10.10 o 
   3   1   1      542.67      497.40      7.92 o 
   4   1   1      390.89      414.34      8.75 o 
   5   1   1        3.96        4.34      1.52 o 
   6   1   1        4.52        4.16      2.61 o 
  -6   2   1        2.24        3.16      2.31 o 
  -5   2   1       33.02       33.03      2.89 o 
  -4   2   1      184.23      190.28      4.85 o 
  -3   2   1      452.64      491.61      9.21 o 
  -2   2   1      274.04      279.51      6.40 o 
  -1   2   1     3591.81     3654.76     53.47 o 
   0   2   1      462.05      433.59      4.56 o 
   1   2   1      168.16      156.70      3.12 o 
   2   2   1     1777.78     1738.75     24.56 o 
   3   2   1     2137.60     2159.41     31.13 o 
   4   2   1       91.61       92.59      3.78 o 
   5   2   1       31.60       28.02      2.60 o 
   6   2   1       36.22       28.57      5.89 o 
  -6   3   1        0.78       -0.07      2.18 o 
  -5   3   1        1.44        0.57      1.45 o 
  -4   3   1        3.90        2.37      1.25 o 
  -3   3   1       10.63        8.49      1.37 o 
  -2   3   1      849.33      881.50     14.61 o 
  -1   3   1     3704.79     3631.36     74.55 o 
   0   3   1     1195.97     1204.86     11.30 o 
   1   3   1      881.02      873.10      8.61 o 
   2   3   1      392.63      374.54      6.18 o 
   3   3   1     1520.21     1494.78     21.09 o 
   4   3   1       80.57       82.17      3.65 o 
   5   3   1        2.12        4.63      2.44 o 
   6   3   1        0.50        2.92      2.65 o 
  -6   4   1       13.33       37.78     13.39 o 
  -5   4   1        0.69        5.00      2.51 o 
  -4   4   1      498.52      549.76     12.19 o 
  -3   4   1       34.47       29.50      2.76 o 
  -2   4   1        1.54        3.48      1.64 o 
  -1   4   1     1926.82     2029.41     19.88 o 
   0   4   1       54.33       66.55      1.66 o 
   1   4   1      254.75      236.38      2.98 o 
   2   4   1     2529.81     2433.67     39.44 o 
   3   4   1      836.73      815.12     17.88 o 
   4   4   1      332.45      322.40      9.99 o 
   5   4   1        0.55       -1.58      1.58 o 
   6   4   1       24.38       13.98      2.57 o 
  -6   5   1        4.61      -12.56     12.56 o 
  -5   5   1        0.65        1.63      1.24 o 
  -4   5   1      107.99      121.62      4.99 o 
  -3   5   1        2.99        7.44      4.15 o 
  -2   5   1       84.30      104.30      4.45 o 
  -1   5   1     4763.96     5198.40     71.03 o 
   0   5   1     2011.56     1918.06     19.41 o 
   1   5   1     1756.30     1841.00     18.69 o 
   2   5   1      105.55       91.12      2.17 o 
   3   5   1      549.43      533.92      9.42 o 
   4   5   1      131.77      130.02      8.91 o 
   5   5   1        0.25        0.90      1.43 o 
   6   5   1        0.07        5.99      4.45 o 
  -6   6   1        2.45       -0.17      5.06 o 
  -5   6   1       51.99       38.39     10.84 o 
  -4   6   1      178.74      195.49     18.12 o 
  -3   6   1       29.69       28.70      3.31 o 
  -2   6   1      174.53      218.27     19.92 o 
  -1   6   1        0.54        6.07      1.71 o 
   0   6   1       37.92       34.79      1.42 o 
   1   6   1     1047.83     1091.01     11.16 o 
   2   6   1     1195.68     1140.68     12.11 o 
   3   6   1      507.42      498.93     23.47 o 
   4   6   1      134.86      116.49      9.34 o 
   5   6   1       12.51        6.61      3.18 o 
   6   6   1       24.66       15.19      5.18 o 
  -6   7   1       11.53       16.00      7.89 o 
  -5   7   1        2.54        1.39      3.64 o 
  -4   7   1       21.74       23.60      4.16 o 
  -3   7   1       15.87       29.47      7.73 o 
  -2   7   1       51.68       56.83      3.37 o 
  -1   7   1      960.99      925.78     10.08 o 
   0   7   1     3556.92     3690.38     49.03 o 
   1   7   1       62.62       55.12      2.00 o 
   2   7   1       68.66       67.40      2.53 o 
   3   7   1      516.13      455.32     24.28 o 
   4   7   1      251.83      195.13     20.44 o 
   5   7   1       24.90       25.49      5.08 o 
   6   7   1        2.36        0.53      3.93 o 
  -5   8   1       22.79       12.00     12.00 o 
  -4   8   1      132.13      156.63     18.90 o 
  -3   8   1       56.71       81.84     14.27 o 
  -2   8   1       27.31       31.34      4.23 o 
  -1   8   1      137.00      144.80      7.60 o 
   0   8   1      205.55      211.90      4.42 o 
   1   8   1       86.89       86.63      3.17 o 
   2   8   1      653.79      637.11      8.12 o 
   3   8   1      319.13      318.14     12.65 o 
   4   8   1       73.96       59.87     10.51 o 
   5   8   1       54.85       48.37     10.92 o 
  -5   9   1        3.98        8.56      7.00 o 
  -4   9   1       28.38       33.78      6.67 o 
  -3   9   1        0.27        3.27      2.94 o 
  -2   9   1       36.68       40.33      3.58 o 
  -1   9   1     1273.53     1317.33     18.19 o 
   0   9   1      395.22      368.89      5.86 o 
   1   9   1      426.61      446.07      6.82 o 
   2   9   1       64.09       59.63      3.06 o 
   3   9   1      189.99      188.92      5.95 o 
   4   9   1       41.29       38.78      4.56 o 
   5   9   1        7.08       -1.35      9.47 o 
  -5  10   1        0.20       -5.94      5.94 o 
  -4  10   1       89.34       85.30      9.41 o 
  -3  10   1       33.96       31.49      5.08 o 
  -2  10   1        0.33        0.91      2.32 o 
  -1  10   1      286.42      314.27      7.42 o 
   0  10   1       59.75      101.20     15.28 o 
   1  10   1       83.10       89.09      4.08 o 
   2  10   1      634.82      610.01     10.01 o 
   3  10   1      225.42      222.00      7.16 o 
   4  10   1       40.16       57.99     20.56 o 
   5  10   1        5.95        7.94      4.97 o 
  -5  11   1        3.98       -0.76      3.86 o 
  -4  11   1        0.35        0.96      3.27 o 
  -3  11   1        3.60       11.55      3.09 o 
  -2  11   1       72.81       87.52      7.36 o 
  -1  11   1      537.10      560.88     13.80 o 
   0  11   1       98.05       91.66      6.52 o 
   1  11   1      431.96      462.62      9.36 o 
   2  11   1       45.99       44.91      3.27 o 
   3  11   1       85.07       91.99      4.79 o 
   4  11   1       10.08       10.03      3.64 o 
   5  11   1        0.02       -0.22      6.00 o 
  -4  12   1       43.54       30.50      7.54 o 
  -3  12   1       73.76       86.95      6.94 o 
  -2  12   1        0.09        5.28      2.49 o 
  -1  12   1      149.29      150.74      4.01 o 
   0  12   1       26.36       33.43      3.11 o 
   1  12   1       44.92       49.95      3.38 o 
   2  12   1      318.85      289.94     22.24 o 
   3  12   1      196.61      202.20     10.79 o 
   4  12   1        8.70       12.56     13.39 o 
  -4  13   1        1.01       -0.11      4.32 o 
  -3  13   1        0.67        4.29      3.30 o 
  -2  13   1       97.97      101.85      9.12 o 
  -1  13   1      158.39      172.47      7.89 o 
   0  13   1      250.39      288.98      8.53 o 
   1  13   1        0.54       -0.64      2.04 o 
   2  13   1      119.95      111.79     12.31 o 
   3  13   1       43.57       42.91      9.67 o 
   4  13   1       14.14       16.44      5.85 o 
  -3  14   1       28.01       39.17      5.76 o 
  -2  14   1       23.63       27.78      3.66 o 
  -1  14   1        0.22        1.18      1.31 o 
   0  14   1        0.35        6.70      2.38 o 
   1  14   1       85.90       92.19      5.03 o 
   2  14   1       28.34       31.76      4.31 o 
   3  14   1       51.21       36.18      6.20 o 
  -3  15   1       10.31       13.57      6.60 o 
  -2  15   1       19.97       24.81      4.35 o 
  -1  15   1      186.55      223.42     11.84 o 
   0  15   1      133.83      159.56      7.17 o 
   1  15   1       85.64       97.47      5.52 o 
   2  15   1       16.66       11.79      6.21 o 
  -2  16   1       16.15       16.66      4.57 o 
  -1  16   1        0.19        7.57      4.13 o 
   0  16   1        0.03        0.69      4.76 o 
   1  16   1        9.66       16.72      5.34 o 
   2  16   1       85.07       76.85     10.78 o 
  -6   0   2       57.31       51.23     11.45 o 
  -5   0   2      135.30      169.25     14.45 o 
  -4   0   2       69.92       72.59      6.50 o 
  -3   0   2        6.84        6.14      2.59 o 
  -2   0   2      228.52      230.99      7.45 o 
  -1   0   2      388.43      401.02     23.50 o 
   0   0   2    12273.57    11778.55    434.21 o 
   1   0   2      865.40      954.00     19.24 o 
   2   0   2       25.66       34.10      2.50 o 
   3   0   2      171.97      149.87      7.76 o 
   4   0   2       27.87       32.58      3.49 o 
   5   0   2      120.20      117.18      9.11 o 
   6   0   2        0.87       -2.04      2.99 o 
  -6   1   2        7.62        8.16      2.96 o 
  -5   1   2      413.08      457.10     11.57 o 
  -4   1   2      455.20      496.83     21.25 o 
  -3   1   2       89.60       88.30      2.10 o 
  -2   1   2      196.76      195.16      2.85 o 
  -1   1   2     3601.40     3630.16     63.94 o 
   0   1   2      368.53      348.63      4.70 o 
   1   1   2     3255.60     3279.83     34.11 o 
   2   1   2     2690.73     2738.62     48.64 o 
   3   1   2      844.86      833.07     15.49 o 
   4   1   2      158.74      155.04      4.12 o 
   5   1   2      265.96      240.19     11.79 o 
   6   1   2       32.31       26.42      2.61 o 
  -6   2   2       20.28       18.35      3.27 o 
  -5   2   2        1.90        3.74      2.74 o 
  -4   2   2       22.33       23.93      4.57 o 
  -3   2   2        1.64        2.72      1.03 o 
  -2   2   2       40.16       29.56      3.15 o 
  -1   2   2     7455.96     7719.25    204.62 o 
   0   2   2       31.45       44.62      3.71 o 
   1   2   2     1164.22     1154.66     12.58 o 
   2   2   2      279.26      260.18      3.25 o 
   3   2   2      235.34      241.87      5.36 o 
   4   2   2        0.28        1.72      1.45 o 
   5   2   2       48.85       50.33      6.75 o 
   6   2   2       17.11       10.06      2.69 o 
  -6   3   2       34.50       19.33      3.42 o 
  -5   3   2       50.65       56.84      6.50 o 
  -4   3   2      521.83      555.17     11.71 o 
  -3   3   2      533.96      573.19     17.32 o 
  -2   3   2      176.85      185.39      3.67 o 
  -1   3   2     2145.36     2186.44     39.04 o 
   0   3   2      588.97      570.49      6.71 o 
   1   3   2     1572.07     1517.95     18.22 o 
   2   3   2     2025.66     2010.74     29.11 o 
   3   3   2     1013.87     1028.38     20.65 o 
   4   3   2      282.09      261.83      9.79 o 
   5   3   2       68.33       70.27      7.15 o 
   6   3   2       87.02       74.69     15.48 o 
  -6   4   2        3.86      -10.84     10.84 o 
  -5   4   2       71.68       93.52      4.04 o 
  -4   4   2       10.40        5.98      2.08 o 
  -3   4   2       40.20       52.17      2.67 o 
  -2   4   2     3217.73     3301.98     64.10 o 
  -1   4   2        6.57        4.37      1.19 o 
   0   4   2        3.31        3.91      0.73 o 
   1   4   2       59.13       65.40      2.92 o 
   2   4   2      124.18      108.99      4.03 o 
   3   4   2      207.73      217.25      4.85 o 
   4   4   2       99.67       84.51      4.37 o 
   5   4   2        6.51        4.27      1.94 o 
   6   4   2        0.15        4.15      4.43 o 
  -6   5   2       10.39       26.95     12.89 o 
  -5   5   2      159.33      160.37      9.01 o 
  -4   5   2      265.47      276.04      7.36 o 
  -3   5   2      386.93      385.25     16.15 o 
  -2   5   2      269.92      257.87     11.13 o 
  -1   5   2       55.39       54.98      1.35 o 
   0   5   2       24.98       22.85      0.97 o 
   1   5   2       66.76       58.45      1.44 o 
   2   5   2     2879.43     2935.20     37.47 o 
   3   5   2     1584.47     1615.06     26.57 o 
   4   5   2       10.42        7.33      1.77 o 
   5   5   2      143.20      116.87     12.46 o 
   6   5   2       52.17       59.49     20.77 o 
  -6   6   2        0.01       -4.39      6.06 o 
  -5   6   2       45.00       57.65      9.62 o 
  -4   6   2        0.35        1.59      2.37 o 
  -3   6   2       27.15       36.05      3.61 o 
  -2   6   2      195.91      186.28      5.51 o 
  -1   6   2      622.18      580.39      7.35 o 
   0   6   2      303.73      298.73      3.75 o 
   1   6   2      139.37      157.82      3.56 o 
   2   6   2      739.83      763.61      8.99 o 
   3   6   2       35.36       34.89      2.23 o 
   4   6   2       18.46       17.36      2.53 o 
   5   6   2       19.20       10.42      2.78 o 
   6   6   2        5.65        3.54      4.09 o 
  -6   7   2       17.65       23.39      8.39 o 
  -5   7   2       99.97       91.77     12.86 o 
  -4   7   2      143.47      163.89     11.96 o 
  -3   7   2      246.51      241.54     17.43 o 
  -2   7   2       40.46       45.01      3.45 o 
  -1   7   2       40.66       42.74      3.68 o 
   0   7   2        7.07        6.39      1.07 o 
   1   7   2     1044.01     1036.23     11.33 o 
   2   7   2     1044.90     1044.52     13.28 o 
   3   7   2      152.97      143.20      5.59 o 
   4   7   2      156.61      117.25     10.96 o 
   5   7   2      101.43      107.81      9.65 o 
  -5   8   2       15.22       28.34      9.00 o 
  -4   8   2       15.48       13.46      4.12 o 
  -3   8   2        1.35        2.04      3.50 o 
  -2   8   2      201.23      215.70      7.95 o 
  -1   8   2      783.19      760.14     10.66 o 
   0   8   2      376.25      372.42      5.40 o 
   1   8   2       21.53       21.24      1.27 o 
   2   8   2       28.17       29.93      2.39 o 
   3   8   2      319.66      309.62     14.45 o 
   4   8   2        0.24       -0.35      1.38 o 
   5   8   2       29.78       32.18      7.24 o 
  -5   9   2       79.15       81.24     22.00 o 
  -4   9   2      230.15      255.81     12.90 o 
  -3   9   2        1.66       -1.47      3.29 o 
  -2   9   2       12.34       15.87      2.41 o 
  -1   9   2       66.78       64.16      2.40 o 
   0   9   2       24.84       26.00      2.24 o 
   1   9   2      425.60      434.79      8.14 o 
   2   9   2      521.32      526.40      7.86 o 
   3   9   2      262.03      218.16     25.73 o 
   4   9   2       28.17       21.27      4.12 o 
   5   9   2       71.73       77.59     11.81 o 
  -5  10   2        7.04       14.01      5.89 o 
  -4  10   2       28.85       40.01      6.36 o 
  -3  10   2        1.25       -2.45      3.47 o 
  -2  10   2       90.96      109.16      6.22 o 
  -1  10   2      234.24      248.71      4.48 o 
   0  10   2      290.60      294.86      5.51 o 
   1  10   2        3.01        2.56      1.87 o 
   2  10   2       68.14       66.51      3.17 o 
   3  10   2       22.19       13.88      3.47 o 
   4  10   2        0.79        1.30      2.33 o 
   5  10   2       12.96       13.12      8.47 o 
  -5  11   2       57.76       52.29     13.86 o 
  -4  11   2       30.20       23.75      5.29 o 
  -3  11   2      104.50      116.35      7.64 o 
  -2  11   2       42.75       33.40      3.92 o 
  -1  11   2        5.31        4.35      1.40 o 
   0  11   2       34.31       37.38      2.35 o 
   1  11   2      252.43      250.85      5.58 o 
   2  11   2      250.01      257.90      7.12 o 
   3  11   2      210.99      196.24     14.28 o 
   4  11   2       20.02       15.62      6.27 o 
  -4  12   2        0.26       -1.57      3.90 o 
  -3  12   2        3.03       -0.35      3.26 o 
  -2  12   2      135.42      139.74      8.15 o 
  -1  12   2      232.29      249.52      6.21 o 
   0  12   2       47.20       55.80      2.72 o 
   1  12   2       16.14       10.84      2.25 o 
   2  12   2       77.66       68.03      6.30 o 
   3  12   2       42.27       32.09      7.23 o 
   4  12   2        4.45        1.10      3.91 o 
  -4  13   2       58.87       45.19      8.43 o 
  -3  13   2       18.67       13.39      3.82 o 
  -2  13   2        0.19        1.55      2.93 o 
  -1  13   2        0.40        2.21      1.44 o 
   0  13   2       37.58       25.44      3.07 o 
   1  13   2        7.45        6.82      2.72 o 
   2  13   2      171.10      157.69     15.36 o 
   3  13   2       58.72       63.98      9.63 o 
   4  13   2       16.91       30.10      7.81 o 
  -3  14   2        1.72       -1.66      2.99 o 
  -2  14   2       60.97       74.33      6.67 o 
  -1  14   2       94.82       96.11      6.00 o 
   0  14   2       41.03       48.09      3.09 o 
   1  14   2        1.86       -0.99      1.92 o 
   2  14   2       10.36        9.69      4.13 o 
   3  14   2        6.70        2.50      2.65 o 
  -2  15   2       10.02        9.56      4.15 o 
  -1  15   2        3.10        4.96      3.47 o 
   0  15   2       21.26       19.39      2.75 o 
   1  15   2       86.89       91.46      6.14 o 
   2  15   2       79.88       86.27      9.21 o 
  -1  16   2       22.56       27.06      4.10 o 
   0  16   2       51.82       42.55      4.06 o 
   1  16   2        0.79        3.39      2.92 o 
  -6   0   3       54.67       25.73     10.22 o 
  -5   0   3      119.36      128.85      8.17 o 
  -4   0   3      494.43      550.51     24.92 o 
  -3   0   3       25.97       24.67      4.75 o 
  -2   0   3       58.47       66.43      4.22 o 
  -1   0   3     1338.29     1373.88     46.73 o 
   0   0   3      866.62      813.50     14.52 o 
   1   0   3      102.11       98.11      2.67 o 
   2   0   3     3789.35     1014.13   1651.54 o 
   3   0   3      116.08      135.31      4.39 o 
   4   0   3       88.43       85.41      6.68 o 
   5   0   3      134.06      112.99     13.92 o 
   6   0   3       36.78       24.26      7.09 o 
  -6   1   3       36.03       39.92      6.24 o 
  -5   1   3       79.13      105.11      7.82 o 
  -4   1   3      100.33      116.47      4.58 o 
  -3   1   3      939.13      942.66     16.63 o 
  -2   1   3     1359.87     1300.02     38.73 o 
  -1   1   3     2613.44     2520.35     58.07 o 
   0   1   3       24.31       34.20      2.03 o 
   1   1   3      481.18      464.28      5.73 o 
   2   1   3       31.47       20.09      1.36 o 
   3   1   3        8.03        8.35      2.32 o 
   4   1   3      148.92      136.40      4.83 o 
   5   1   3       92.60       81.90      8.41 o 
   6   1   3        9.89        7.26      2.87 o 
  -6   2   3       12.11        8.90      8.11 o 
  -5   2   3      128.81      137.77      6.83 o 
  -4   2   3      164.41      182.61      9.68 o 
  -3   2   3      180.01      190.26      4.50 o 
  -2   2   3      221.58      226.62      4.91 o 
  -1   2   3      702.01      693.05     14.45 o 
   0   2   3      153.80      161.46      3.34 o 
   1   2   3     1755.21     1729.64     27.06 o 
   2   2   3      176.53      157.01      2.94 o 
   3   2   3      102.48      110.05      2.84 o 
   4   2   3       63.91       58.30      2.37 o 
   5   2   3      107.87      104.70      6.02 o 
   6   2   3       58.67       41.68      7.59 o 
  -6   3   3       41.93       48.59      7.83 o 
  -5   3   3       88.42      104.90      9.27 o 
  -4   3   3       41.42       49.83      2.20 o 
  -3   3   3      127.62      128.82      3.75 o 
  -2   3   3     4380.65     4510.30    108.23 o 
  -1   3   3     2275.03     2145.42     49.73 o 
   0   3   3        9.40        8.78      1.45 o 
   1   3   3        8.05       11.03      1.21 o 
   2   3   3      308.45      320.33      6.91 o 
   3   3   3        5.69        5.95      1.30 o 
   4   3   3      200.51      182.91     13.03 o 
   5   3   3       92.90       69.34      5.53 o 
   6   3   3       11.77       10.34      2.55 o 
  -6   4   3       19.61       23.45      7.22 o 
  -5   4   3       73.94       83.91      3.98 o 
  -4   4   3      289.86      311.26      7.79 o 
  -3   4   3       19.05       17.69      1.61 o 
  -2   4   3      330.49      344.60      7.21 o 
  -1   4   3      144.81      136.38      2.76 o 
   0   4   3      144.00      137.71      2.67 o 
   1   4   3      313.77      300.83      5.22 o 
   2   4   3      622.71      673.66     12.26 o 
   3   4   3      136.70      154.47      6.98 o 
   4   4   3       61.20       49.46      8.48 o 
   5   4   3       67.88       56.55      6.95 o 
   6   4   3       16.85       13.26      3.41 o 
  -6   5   3       32.60       37.90      8.61 o 
  -5   5   3        8.37        6.34      2.02 o 
  -4   5   3      137.44      160.45      9.05 o 
  -3   5   3      613.30      618.15     11.35 o 
  -2   5   3      700.69      658.66      7.91 o 
  -1   5   3     1907.64     1912.69     27.93 o 
   0   5   3        7.11        9.92      1.10 o 
   1   5   3      143.31      146.25      2.69 o 
   2   5   3      193.10      185.34      4.55 o 
   3   5   3       48.34       42.52      3.23 o 
   4   5   3      432.43      444.91     15.31 o 
   5   5   3       63.52       59.63      4.37 o 
   6   5   3        0.37        0.43      8.45 o 
  -6   6   3        6.83       -2.89      6.00 o 
  -5   6   3      133.21      149.05     10.83 o 
  -4   6   3      203.60      221.31      9.48 o 
  -3   6   3        9.81       15.90      3.68 o 
  -2   6   3       86.57       66.30      7.06 o 
  -1   6   3      546.46      548.70      6.92 o 
   0   6   3       21.84       16.68      1.83 o 
   1   6   3      521.99      511.44      5.26 o 
   2   6   3      462.62      434.74     10.56 o 
   3   6   3        1.77        2.02      1.34 o 
   4   6   3      197.98      197.89      7.48 o 
   5   6   3       10.02       11.75      3.07 o 
   6   6   3       33.94       30.45      7.67 o 
  -5   7   3       69.44       76.55     11.13 o 
  -4   7   3       50.33       56.18      4.87 o 
  -3   7   3      178.19      183.07      9.55 o 
  -2   7   3      617.54      608.36     11.71 o 
  -1   7   3     1420.49     1346.61     18.79 o 
   0   7   3      201.63      210.18      3.46 o 
   1   7   3        0.99        1.46      0.81 o 
   2   7   3       14.74       12.60      1.36 o 
   3   7   3        0.75        0.23      0.71 o 
   4   7   3        0.37        2.73      3.01 o 
   5   7   3      137.32      105.96     11.41 o 
  -5   8   3       61.28       58.29     15.48 o 
  -4   8   3       65.63       91.46      7.01 o 
  -3   8   3        4.04        4.64      2.99 o 
  -2   8   3       39.40       39.30      3.81 o 
  -1   8   3      662.28      663.63      8.68 o 
   0   8   3      127.67      134.65      2.56 o 
   1   8   3      504.66      498.50      6.16 o 
   2   8   3      188.73      183.42      3.86 o 
   3   8   3        1.19        2.32      0.90 o 
   4   8   3       14.18       11.81      3.71 o 
   5   8   3      167.67      194.67     12.68 o 
  -5   9   3       13.89       11.73      6.37 o 
  -4   9   3       34.67       26.86      7.89 o 
  -3   9   3      128.82      156.56     16.92 o 
  -2   9   3      533.59      550.43     13.70 o 
  -1   9   3      525.79      521.24      7.12 o 
   0   9   3       58.39       61.43      3.63 o 
   1   9   3       34.26       38.10      2.29 o 
   2   9   3       37.74       38.25      2.20 o 
   3   9   3       12.38        8.39      1.49 o 
   4   9   3       99.82       98.19      9.17 o 
   5   9   3        4.61        5.59      4.31 o 
  -5  10   3       20.20       22.24      6.20 o 
  -4  10   3       79.13       96.15      7.94 o 
  -3  10   3        2.19        1.47      3.68 o 
  -2  10   3       38.39       35.13      3.68 o 
  -1  10   3       53.88       51.60      5.04 o 
   0  10   3      365.97      364.06      5.26 o 
   1  10   3      245.19      239.18      4.91 o 
   2  10   3      321.21      316.97      5.81 o 
   3  10   3       23.29       18.19      2.54 o 
   4  10   3       23.90       28.94      4.00 o 
   5  10   3        2.24       -0.08      3.24 o 
  -4  11   3        2.19        3.94      3.65 o 
  -3  11   3       84.02      103.62      5.74 o 
  -2  11   3      532.54      547.56     14.09 o 
  -1  11   3      216.86      216.91      7.67 o 
   0  11   3       67.33       72.76      3.34 o 
   1  11   3      244.87      246.61      5.55 o 
   2  11   3       65.33       63.12      3.33 o 
   3  11   3        1.62        2.98      1.41 o 
   4  11   3       48.93       67.88     12.96 o 
  -4  12   3       38.16       42.74      6.70 o 
  -3  12   3       16.89       16.22      8.49 o 
  -2  12   3        0.13        2.09      2.93 o 
  -1  12   3       36.07       44.15      2.98 o 
   0  12   3       39.24       37.89      2.66 o 
   1  12   3        6.89       11.00      2.18 o 
   2  12   3      152.88      140.43      7.39 o 
   3  12   3       25.18       22.98      3.61 o 
   4  12   3        3.35        1.93      3.27 o 
  -4  13   3        0.24        6.51      5.05 o 
  -3  13   3       38.00       39.29      7.64 o 
  -2  13   3      161.22      171.10     10.52 o 
  -1  13   3      187.82      199.01      7.55 o 
   0  13   3       31.19       29.91      2.55 o 
   1  13   3        3.43        1.23      1.55 o 
   2  13   3       43.64       36.50      4.82 o 
   3  13   3        2.67       -3.17      3.58 o 
  -3  14   3        0.03        0.05      2.92 o 
  -2  14   3        3.23        4.23      2.93 o 
  -1  14   3       16.73       15.85      1.77 o 
   0  14   3        0.27        1.67      1.69 o 
   1  14   3      123.58      135.64      5.32 o 
   2  14   3       45.77       58.08      4.41 o 
   3  14   3        0.39       -2.11      3.62 o 
  -2  15   3       12.40        7.02      5.32 o 
  -1  15   3       99.80      103.12      8.05 o 
   0  15   3       12.49       14.78      2.61 o 
   1  15   3       18.30       15.41      2.65 o 
   2  15   3        1.00        5.03      3.69 o 
  -1  16   3       14.40       15.57      5.21 o 
   0  16   3        0.77        5.04      2.67 o 
   1  16   3       57.65       56.53      4.55 o 
  -6   0   4       11.37        8.45      4.67 o 
  -5   0   4       52.71       62.72      4.59 o 
  -4   0   4      381.58      407.43     26.03 o 
  -3   0   4      983.46      958.27     26.12 o 
  -2   0   4     2329.03     2247.01    100.82 o 
  -1   0   4     2288.58     2194.08    105.88 o 
   0   0   4      828.37      805.52     20.92 o 
   1   0   4     1729.43     1669.23     34.89 o 
   2   0   4      808.05      799.13     20.96 o 
   3   0   4        0.47        1.88      1.92 o 
   4   0   4       30.06       32.07     12.92 o 
   5   0   4      138.98      114.56      6.80 o 
   6   0   4        0.19        7.42      6.60 o 
  -6   1   4        6.00        7.06      8.14 o 
  -5   1   4       86.15      106.77      6.47 o 
  -4   1   4        5.22        6.79      2.73 o 
  -3   1   4      167.53      165.70      6.02 o 
  -2   1   4       18.97       18.09      1.43 o 
  -1   1   4      913.96      965.46     23.62 o 
   0   1   4     1653.76     1541.36     23.96 o 
   1   1   4     1496.83     1467.37     25.55 o 
   2   1   4       16.51       16.94      1.55 o 
   3   1   4        0.75       -0.88      2.72 o 
   4   1   4       81.57       76.36      5.49 o 
   5   1   4       55.81       40.37      3.23 o 
   6   1   4        2.56        2.21      2.99 o 
  -6   2   4       31.42       28.02      6.36 o 
  -5   2   4       30.69       33.46      3.29 o 
  -4   2   4       78.71       77.51      3.40 o 
  -3   2   4     1242.23     1279.11     39.43 o 
  -2   2   4     1961.69     1891.45     34.75 o 
  -1   2   4     2214.98     2160.30     52.80 o 
   0   2   4     2827.47     2769.61     48.26 o 
   1   2   4      320.03      278.37      4.61 o 
   2   2   4      854.72      857.74     30.15 o 
   3   2   4       11.26       12.58      2.23 o 
   4   2   4      154.08      115.00     13.64 o 
   5   2   4        1.41        0.00      1.46 o 
   6   2   4       13.63        7.82      2.84 o 
  -6   3   4        7.81       22.22      7.62 o 
  -5   3   4       13.71       12.73      3.56 o 
  -4   3   4       19.80       19.79      2.17 o 
  -3   3   4       12.89       10.54      1.84 o 
  -2   3   4      221.63      236.83      4.20 o 
  -1   3   4      244.29      252.74      8.30 o 
   0   3   4      125.31      102.89      3.21 o 
   1   3   4     1333.00     1288.68     13.30 o 
   2   3   4       58.64       56.92      4.73 o 
   3   3   4        7.21        9.95      1.76 o 
   4   3   4       12.20        7.81      2.28 o 
   5   3   4       55.80       53.73      3.66 o 
   6   3   4        2.04        2.53      2.24 o 
  -6   4   4       19.98       19.28      5.26 o 
  -5   4   4       20.46       18.03      3.28 o 
  -4   4   4       68.50       73.88      8.52 o 
  -3   4   4      457.30      450.09      7.93 o 
  -2   4   4     5648.48     5632.45    128.02 o 
  -1   4   4      349.46      339.12      5.24 o 
   0   4   4       48.43       36.85      2.18 o 
   1   4   4     2182.63     2164.37     30.75 o 
   2   4   4      997.49     1048.85     16.03 o 
   3   4   4       31.64       37.21      2.33 o 
   4   4   4      122.76      116.99      6.42 o 
   5   4   4        8.93        9.35      2.53 o 
   6   4   4        0.38        2.96      2.09 o 
  -6   5   4        5.18        3.72     16.81 o 
  -5   5   4        6.72        4.13      2.13 o 
  -4   5   4        0.09        2.41      2.10 o 
  -3   5   4       63.46       60.32      2.95 o 
  -2   5   4      570.54      564.29      7.36 o 
  -1   5   4       34.44       43.56      2.24 o 
   0   5   4      317.27      296.86      4.70 o 
   1   5   4      199.32      167.77      3.60 o 
   2   5   4      142.61      153.52      5.00 o 
   3   5   4      142.57      153.68      8.76 o 
   4   5   4        0.43       -2.17      2.17 o 
   5   5   4       30.78       31.23      6.06 o 
  -6   6   4        5.71        9.23      9.36 o 
  -5   6   4       38.80       43.79      7.32 o 
  -4   6   4        2.86        2.63      3.64 o 
  -3   6   4     1321.16     1215.29     71.14 o 
  -2   6   4     1134.03     1084.54     21.59 o 
  -1   6   4      538.52      515.82      8.71 o 
   0   6   4      563.04      555.16      9.14 o 
   1   6   4      405.18      372.16      5.55 o 
   2   6   4      895.26      931.64     14.79 o 
   3   6   4       66.49       75.01      3.42 o 
   4   6   4       40.72       46.85      3.45 o 
   5   6   4        8.15        6.15      2.53 o 
  -5   7   4       28.12       29.51      7.04 o 
  -4   7   4        4.09        1.66      3.70 o 
  -3   7   4       82.58       82.97      5.74 o 
  -2   7   4       59.44       52.02      3.10 o 
  -1   7   4       10.99       11.59      2.10 o 
   0   7   4      282.75      271.20      6.39 o 
   1   7   4      748.80      735.35     10.24 o 
   2   7   4      222.33      229.29      8.74 o 
   3   7   4      109.54      115.85      4.21 o 
   4   7   4       59.07       71.20      4.32 o 
   5   7   4       62.50       43.48      9.29 o 
  -5   8   4        9.28       16.12      7.21 o 
  -4   8   4      130.16      133.52     11.28 o 
  -3   8   4      164.14      181.16      7.23 o 
  -2   8   4      677.61      655.92     15.11 o 
  -1   8   4      780.18      769.57     11.64 o 
   0   8   4      445.42      436.18      6.92 o 
   1   8   4      488.95      491.78      7.93 o 
   2   8   4        4.59        1.41      1.70 o 
   3   8   4       22.08       21.79      2.30 o 
   4   8   4       11.80       16.99      3.31 o 
   5   8   4       11.56       10.43      7.39 o 
  -5   9   4       26.49       24.99      6.23 o 
  -4   9   4        0.21       -1.15      4.24 o 
  -3   9   4       31.20       26.84      4.04 o 
  -2   9   4        0.91        0.89      1.08 o 
  -1   9   4      123.08      111.76      4.52 o 
   0   9   4      277.18      261.23      4.84 o 
   1   9   4      690.58      719.39     10.07 o 
   2   9   4        8.47        7.90      2.25 o 
   3   9   4       38.61       31.49      3.83 o 
   4   9   4       13.33       11.69      2.74 o 
   5   9   4       28.45       30.39      6.48 o 
  -5  10   4        7.90       10.68      6.14 o 
  -4  10   4       33.64       38.41      5.99 o 
  -3  10   4      210.08      227.78     10.90 o 
  -2  10   4      615.15      662.02     15.47 o 
  -1  10   4      100.19      101.44      2.53 o 
   0  10   4      233.49      227.42      5.48 o 
   1  10   4       38.75       39.27      4.58 o 
   2  10   4      490.96      487.62     10.23 o 
   3  10   4       11.55        4.17      3.45 o 
   4  10   4       45.71       44.91      6.54 o 
  -4  11   4        6.06        6.44      4.52 o 
  -3  11   4        1.02        9.57      4.11 o 
  -2  11   4        0.43       -2.34      2.56 o 
  -1  11   4        8.80       12.02      2.13 o 
   0  11   4       83.40       84.39      3.31 o 
   1  11   4       79.59       85.75      3.83 o 
   2  11   4       36.54       36.50      5.09 o 
   3  11   4       32.29       23.10      3.94 o 
   4  11   4       11.67        5.34      3.96 o 
  -4  12   4        2.96        4.81      4.10 o 
  -3  12   4      114.60      116.28     14.50 o 
  -2  12   4      254.50      260.33     10.35 o 
  -1  12   4      179.03      170.11      4.86 o 
   0  12   4       23.72       22.11      2.27 o 
   1  12   4       87.00      105.01      5.60 o 
   2  12   4       66.43       62.55      4.95 o 
   3  12   4        2.97        3.46      6.39 o 
   4  12   4       36.07       38.50      7.79 o 
  -3  13   4        4.12        5.92      3.47 o 
  -2  13   4        1.79        6.05      4.19 o 
  -1  13   4        8.36        7.91      2.04 o 
   0  13   4      114.34      116.57      4.35 o 
   1  13   4      101.42      108.31      6.79 o 
   2  13   4       20.79       29.17      6.01 o 
   3  13   4        0.20       -0.87      4.16 o 
  -3  14   4       46.58       39.84      6.48 o 
  -2  14   4      111.58       86.20      8.92 o 
  -1  14   4       54.84       47.09      6.48 o 
   0  14   4       20.44       20.79      2.25 o 
   1  14   4       58.63       53.32      5.31 o 
   2  14   4       31.94       20.22      6.51 o 
   3  14   4        8.18       10.97      4.22 o 
  -2  15   4        5.67        4.03      3.30 o 
  -1  15   4        0.37       -2.83      3.11 o 
   0  15   4        6.21        6.58      2.30 o 
   1  15   4       66.21       66.40      6.79 o 
   2  15   4       16.90       16.16      4.14 o 
   0  16   4       44.44       37.06      4.90 o 
  -6   0   5       21.34       18.63      5.61 o 
  -5   0   5        0.82        0.65      2.53 o 
  -4   0   5       13.95       15.73      4.28 o 
  -3   0   5      430.96      443.74     26.89 o 
  -2   0   5        9.64        3.11      3.16 o 
  -1   0   5     1587.24     1536.21     99.68 o 
   0   0   5     2857.98     2766.08     70.36 o 
   1   0   5     1624.83     1622.25     36.97 o 
   2   0   5      639.42      735.09     21.72 o 
   3   0   5       75.99       83.57     11.72 o 
   4   0   5      295.38      276.60     13.50 o 
   5   0   5       35.77       41.08      6.13 o 
   6   0   5        0.28        5.00     12.56 o 
  -6   1   5        4.64        5.40      3.48 o 
  -5   1   5        4.08        2.02      3.23 o 
  -4   1   5       57.71       64.92      5.12 o 
  -3   1   5      763.65      786.75     31.68 o 
  -2   1   5      471.15      461.34     11.32 o 
  -1   1   5      277.44      282.33      6.22 o 
   0   1   5      330.02      316.78     21.33 o 
   1   1   5     2521.90     2459.34     39.29 o 
   2   1   5       32.83       30.33      1.65 o 
   3   1   5        0.05        0.42      1.85 o 
   4   1   5        1.70        4.22      3.97 o 
   5   1   5        2.49        4.29      4.30 o 
   6   1   5        1.79       12.95      3.89 o 
  -6   2   5       18.50       14.51      4.15 o 
  -5   2   5        3.62        5.34      2.56 o 
  -4   2   5       85.41      101.92      6.49 o 
  -3   2   5       36.70       38.90      3.21 o 
  -2   2   5       68.99       66.57      2.61 o 
  -1   2   5      667.50      612.92     17.48 o 
   0   2   5     2285.70     2133.27     36.97 o 
   1   2   5     2841.59     2841.70     46.45 o 
   2   2   5      324.01      295.43      7.87 o 
   3   2   5       63.21       65.55      3.01 o 
   4   2   5      257.01      258.84      9.63 o 
   5   2   5       22.62       21.55      3.47 o 
   6   2   5        0.43        9.54      3.86 o 
  -6   3   5        0.28       -5.16      6.39 o 
  -5   3   5        2.54        3.96      2.86 o 
  -4   3   5       42.15       38.33      3.10 o 
  -3   3   5      266.08      272.21     13.51 o 
  -2   3   5      768.81      759.46     12.33 o 
  -1   3   5      129.91      124.31      3.67 o 
   0   3   5      886.35      870.32     14.72 o 
   1   3   5      676.14      631.09      9.30 o 
   2   3   5      705.89      732.99     13.35 o 
   3   3   5      127.18      140.27      6.75 o 
   4   3   5        0.88       -2.33      2.33 o 
   5   3   5       11.89        9.13      2.55 o 
  -6   4   5       12.19        9.30      5.78 o 
  -5   4   5        1.59        6.31      3.08 o 
  -4   4   5       24.15       16.53      4.05 o 
  -3   4   5       34.60       37.56      5.04 o 
  -2   4   5       24.50       26.16      1.91 o 
  -1   4   5      901.87      903.32     21.20 o 
   0   4   5     2626.39     2603.10     44.40 o 
   1   4   5      645.34      559.50     11.48 o 
   2   4   5      176.09      196.20     16.06 o 
   3   4   5      574.31      598.69     17.96 o 
   4   4   5       86.11      108.33      6.22 o 
   5   4   5       16.16       16.78      2.44 o 
  -6   5   5        5.18       10.14      6.03 o 
  -5   5   5        8.75       14.79      8.25 o 
  -4   5   5       45.04       40.87      2.46 o 
  -3   5   5      473.45      444.20     10.21 o 
  -2   5   5      535.13      531.18     20.60 o 
  -1   5   5      250.10      251.61      5.93 o 
   0   5   5       17.62       11.81      1.80 o 
   1   5   5     1257.66     1256.64     16.92 o 
   2   5   5      157.29      161.42      4.81 o 
   3   5   5       56.99       68.76     11.33 o 
   4   5   5      130.77      130.84      6.49 o 
   5   5   5        0.05       -1.67      2.43 o 
  -5   6   5        4.39        0.49      5.17 o 
  -4   6   5        0.27        0.66      1.20 o 
  -3   6   5      220.16      213.74     11.11 o 
  -2   6   5       28.68       27.27      2.71 o 
  -1   6   5      738.44      770.85     11.40 o 
   0   6   5     1396.89     1337.60     22.16 o 
   1   6   5      921.50      921.22     13.33 o 
   2   6   5      193.54      195.80      6.88 o 
   3   6   5       25.99       30.64      3.20 o 
   4   6   5      454.23      508.59     19.95 o 
   5   6   5        1.23        1.98      3.07 o 
  -5   7   5        1.66        1.47      4.04 o 
  -4   7   5       92.71       93.82      9.04 o 
  -3   7   5      192.68      168.89     17.20 o 
  -2   7   5       40.17       42.51      4.76 o 
  -1   7   5      453.08      445.45      9.61 o 
   0   7   5      304.59      313.45      5.51 o 
   1   7   5      492.06      495.36      7.60 o 
   2   7   5       40.28       40.01      3.31 o 
   3   7   5       27.19       24.53      3.30 o 
   4   7   5        4.49        8.00      3.21 o 
   5   7   5        0.12        2.74      4.43 o 
  -5   8   5        8.09        3.63      4.52 o 
  -4   8   5       31.39       29.15      7.97 o 
  -3   8   5       41.44       42.79      4.95 o 
  -2   8   5       28.23       28.85      2.69 o 
  -1   8   5        0.79       -1.02      2.33 o 
   0   8   5     1263.71     1237.50     19.70 o 
   1   8   5      951.35      958.72     12.76 o 
   2   8   5       74.34       86.41      3.93 o 
   3   8   5       38.17       50.71      8.77 o 
   4   8   5       41.50       52.76      7.31 o 
   5   8   5       52.37       57.36     10.21 o 
  -5   9   5        0.21       -3.94      5.55 o 
  -4   9   5       16.21       17.55      5.85 o 
  -3   9   5      187.77      200.41     11.19 o 
  -2   9   5      224.60      195.70      8.38 o 
  -1   9   5        2.56        2.28      1.69 o 
   0   9   5      283.49      284.78      6.89 o 
   1   9   5      320.36      318.50      5.72 o 
   2   9   5       15.49       19.96      3.00 o 
   3   9   5        2.64        2.33      2.07 o 
   4   9   5        3.19        4.50      3.28 o 
  -4  10   5        0.36       -4.03      4.03 o 
  -3  10   5        8.12       12.28      4.53 o 
  -2  10   5        0.75        1.02      1.75 o 
  -1  10   5      560.58      525.86     10.16 o 
   0  10   5      158.95      163.01      5.47 o 
   1  10   5      219.58      219.22      4.94 o 
   2  10   5      109.59      113.58      5.83 o 
   3  10   5       50.71       51.81      5.63 o 
   4  10   5       70.78       65.90      8.56 o 
  -4  11   5        5.57        0.34      3.97 o 
  -3  11   5      117.92      135.48      9.02 o 
  -2  11   5      235.00      163.56     28.37 o 
  -1  11   5       23.36       21.12      2.78 o 
   0  11   5        2.77        0.97      2.22 o 
   1  11   5      316.02      320.41      8.62 o 
   2  11   5       70.80       72.08      4.02 o 
   3  11   5       16.61       10.81      2.75 o 
   4  11   5       18.49       25.01      5.86 o 
  -4  12   5        0.32        3.43      4.52 o 
  -3  12   5        0.46       -0.73      3.63 o 
  -2  12   5       15.00       10.71      5.42 o 
  -1  12   5       46.44       45.72      4.67 o 
   0  12   5      226.51      218.28      5.56 o 
   1  12   5      139.05      147.31      6.17 o 
   2  12   5       40.20       38.75      4.04 o 
   3  12   5       33.26       28.14      7.01 o 
  -3  13   5       64.62       72.50     15.53 o 
  -2  13   5       27.28       32.14      4.76 o 
  -1  13   5       28.81       23.02      3.59 o 
   0  13   5       37.43       35.49      2.64 o 
   1  13   5      106.86      110.04      7.56 o 
   2  13   5        0.42        1.56      4.37 o 
   3  13   5        5.02        7.78      4.46 o 
  -2  14   5        8.75        8.25      3.90 o 
  -1  14   5       20.92       18.61      3.35 o 
   0  14   5      135.59      142.80      5.91 o 
   1  14   5       62.39       53.21      5.19 o 
   2  14   5       29.90       24.42      3.14 o 
  -1  15   5       18.93       18.47      5.30 o 
   0  15   5       18.55       16.11      2.64 o 
   1  15   5       15.92       20.67      3.99 o 
  -6   0   6        5.90       -1.41      5.06 o 
  -5   0   6        1.92        1.11      3.29 o 
  -4   0   6      192.57      206.71     15.89 o 
  -3   0   6      114.59      135.53      8.08 o 
  -2   0   6       92.18      101.90     10.67 o 
  -1   0   6      301.03      333.71     23.98 o 
   0   0   6       24.56       90.83     18.20 o 
   1   0   6        0.87       12.62      3.61 o 
   2   0   6       54.33       59.55      4.30 o 
   3   0   6      139.03      145.66      7.42 o 
   4   0   6        1.48        6.33      4.78 o 
   5   0   6       24.68       20.54      4.72 o 
  -6   1   6       25.42       33.08     10.26 o 
  -5   1   6       32.58       25.59      3.81 o 
  -4   1   6        2.68        4.52      2.03 o 
  -3   1   6        5.23        6.98      2.08 o 
  -2   1   6        0.49        2.32      1.50 o 
  -1   1   6      444.33      412.17     16.48 o 
   0   1   6     2797.00     2787.95     45.32 o 
   1   1   6      961.24      942.83     16.64 o 
   2   1   6      224.10      225.47      6.02 o 
   3   1   6      616.83      668.21     21.84 o 
   4   1   6      408.37      393.83     16.04 o 
   5   1   6       23.61       26.48     10.97 o 
  -6   2   6        0.14       -1.42      3.46 o 
  -5   2   6       20.75       16.65      4.49 o 
  -4   2   6       58.89       61.88      3.18 o 
  -3   2   6      121.80      124.87      4.59 o 
  -2   2   6       13.32       13.05      2.12 o 
  -1   2   6      228.62      227.09      6.80 o 
   0   2   6      584.97      620.11     10.80 o 
   1   2   6       31.22       22.67      2.91 o 
   2   2   6      195.01      173.97      3.80 o 
   3   2   6      136.16      163.97      6.69 o 
   4   2   6       30.31       21.66      4.35 o 
   5   2   6        6.06       -1.92      3.78 o 
  -6   3   6       14.41       29.68     17.73 o 
  -5   3   6        6.85       13.86      4.39 o 
  -4   3   6        0.03       -1.04      2.12 o 
  -3   3   6       24.03       21.79      2.83 o 
  -2   3   6       14.56       14.25      2.62 o 
  -1   3   6      810.35      792.64     15.17 o 
   0   3   6     1336.95     1262.17     20.25 o 
   1   3   6      529.96      531.56      9.98 o 
   2   3   6      550.72      555.75     12.74 o 
   3   3   6      702.51      785.18     37.35 o 
   4   3   6      105.57      117.93     12.26 o 
   5   3   6       22.78       15.36      5.46 o 
  -5   4   6        0.13        4.42      4.36 o 
  -4   4   6       29.95       27.35      3.45 o 
  -3   4   6      167.68      166.47      9.78 o 
  -2   4   6       98.60      107.88      6.30 o 
  -1   4   6       24.29       22.50      2.70 o 
   0   4   6        4.70        5.18      2.13 o 
   1   4   6       84.56       85.74      6.78 o 
   2   4   6        1.41        3.31      1.82 o 
   3   4   6      418.33      427.62     17.24 o 
   4   4   6        0.29       -0.35      2.36 o 
   5   4   6        0.47        1.39      4.05 o 
  -5   5   6        0.06       -2.84      5.70 o 
  -4   5   6        0.03        1.85      1.68 o 
  -3   5   6      323.86      308.34      8.42 o 
  -2   5   6      261.24      245.73      8.93 o 
  -1   5   6      750.80      749.24     18.04 o 
   0   5   6     1061.68     1059.73     18.36 o 
   1   5   6      299.34      277.99     11.72 o 
   2   5   6      229.37      245.25      6.51 o 
   3   5   6      542.40      609.47     13.43 o 
   4   5   6      208.29      242.44     12.11 o 
   5   5   6       19.40       25.25      6.23 o 
  -5   6   6        9.76       16.75      5.40 o 
  -4   6   6        3.07        5.27      2.04 o 
  -3   6   6      279.24      265.49      7.15 o 
  -2   6   6       24.28       23.86      2.71 o 
  -1   6   6       57.73       52.14      2.75 o 
   0   6   6      134.30      128.98      6.80 o 
   1   6   6       36.55       33.47      1.78 o 
   2   6   6       83.33       85.77      4.71 o 
   3   6   6       78.20       94.33      8.05 o 
   4   6   6        5.44        4.79      2.74 o 
   5   6   6        0.08        4.37      5.44 o 
  -5   7   6        6.87       10.87      5.22 o 
  -4   7   6        7.92        3.98      3.72 o 
  -3   7   6       38.68       25.45      2.36 o 
  -2   7   6       16.67       17.89      2.37 o 
  -1   7   6      238.11      226.15      6.69 o 
   0   7   6      808.92      790.14     13.85 o 
   1   7   6      447.99      419.39      7.66 o 
   2   7   6      275.50      298.43     17.97 o 
   3   7   6      141.85      168.30      7.00 o 
   4   7   6      119.91      109.47     16.60 o 
   5   7   6       20.37       11.80      8.01 o 
  -5   8   6        0.55        2.36      7.61 o 
  -4   8   6      148.73      145.20      8.47 o 
  -3   8   6       27.43       25.88      6.87 o 
  -2   8   6       17.49       17.31      3.72 o 
  -1   8   6       10.39       16.11      3.10 o 
   0   8   6      130.63      132.78      5.85 o 
   1   8   6       86.42       82.40      4.16 o 
   2   8   6      195.67      197.22      5.70 o 
   3   8   6       67.37       63.02      4.59 o 
   4   8   6        0.47        3.77      2.67 o 
  -5   9   6       14.88       18.32      7.70 o 
  -4   9   6       14.93       16.66      4.61 o 
  -3   9   6       25.00       18.78      4.68 o 
  -2   9   6       25.86       21.40      2.99 o 
  -1   9   6       82.15       79.20      6.62 o 
   0   9   6      505.79      481.93     10.01 o 
   1   9   6      332.33      351.92      9.92 o 
   2   9   6       26.02       20.85      2.79 o 
   3   9   6      187.49      181.32      8.64 o 
   4   9   6       96.22       73.18     11.26 o 
  -4  10   6        8.95       13.46      5.95 o 
  -3  10   6       52.30       48.44      6.08 o 
  -2  10   6       38.08       30.17      4.30 o 
  -1  10   6        2.60       -1.18      1.82 o 
   0  10   6       87.15       81.62      4.66 o 
   1  10   6       43.22       35.19      2.87 o 
   2  10   6       38.03       26.28      4.19 o 
   3  10   6       69.36       66.27      6.08 o 
   4  10   6        4.55        4.40      3.00 o 
  -4  11   6        1.04       -0.64      4.81 o 
  -3  11   6       15.30       12.30      7.20 o 
  -2  11   6        0.59        1.53      1.20 o 
  -1  11   6      143.65      134.77      9.84 o 
   0  11   6      468.45      429.05     14.73 o 
   1  11   6        3.57        6.02      1.80 o 
   2  11   6       42.92       47.69      5.40 o 
   3  11   6      196.62      203.37     17.64 o 
  -3  12   6       29.98       19.20      6.26 o 
  -2  12   6       10.10       13.89      3.91 o 
  -1  12   6        3.44        3.35      2.31 o 
   0  12   6        2.82        4.61      2.20 o 
   1  12   6       53.21       54.79      6.31 o 
   2  12   6       21.32       21.72      3.33 o 
   3  12   6       14.87       11.58      3.78 o 
  -3  13   6        0.00        2.28      4.72 o 
  -2  13   6        0.07        0.69      6.20 o 
  -1  13   6       72.93       72.71      8.14 o 
   0  13   6       51.20       49.72      7.18 o 
   1  13   6       97.88      100.78      6.01 o 
   2  13   6       31.29       35.74      3.84 o 
  -2  14   6        1.39       12.21      7.86 o 
  -1  14   6        0.38        1.12      3.48 o 
   0  14   6       23.28       19.34      3.09 o 
   1  14   6        7.09       16.36      3.54 o 
   2  14   6        3.61        5.33      2.94 o 
   0  15   6       78.90       55.87      7.54 o 
  -5   0   7        1.08        4.79      3.48 o 
  -4   0   7      110.55      119.95      9.20 o 
  -3   0   7        5.47        4.65      3.34 o 
  -2   0   7       38.45       41.35      4.09 o 
  -1   0   7      520.57      494.67     24.92 o 
   0   0   7       67.27       67.82      7.72 o 
   1   0   7      306.91      308.40     11.67 o 
   2   0   7        1.17       13.43      6.07 o 
   3   0   7      269.33      284.10     12.39 o 
   4   0   7      121.94      141.19     12.00 o 
   5   0   7        0.35       -5.89      5.95 o 
  -5   1   7       22.66       19.94      4.55 o 
  -4   1   7      267.22      298.90     17.91 o 
  -3   1   7      164.30      169.55      5.90 o 
  -2   1   7       19.99       20.71      2.66 o 
  -1   1   7       68.89       74.09      5.81 o 
   0   1   7      108.28      114.41      5.14 o 
   1   1   7        3.41        2.45      2.09 o 
   2   1   7     1063.05     1111.88     18.47 o 
   3   1   7       87.00       98.60      4.92 o 
   4   1   7       19.49       14.20      5.31 o 
   5   1   7       35.10       38.96      7.10 o 
  -5   2   7        3.97        9.97      6.21 o 
  -4   2   7       13.92        7.30      2.44 o 
  -3   2   7       60.23       65.34      4.25 o 
  -2   2   7       17.23       22.20      5.13 o 
  -1   2   7      233.12      209.25      6.58 o 
   0   2   7       83.90       77.41      4.53 o 
   1   2   7        2.19        4.87      2.61 o 
   2   2   7      541.44      543.98      8.06 o 
   3   2   7      110.92      128.45      5.97 o 
   4   2   7       56.98       41.82      6.92 o 
   5   2   7        1.20       11.90      7.86 o 
  -5   3   7       68.47       69.13     20.16 o 
  -4   3   7      132.79      154.82     11.10 o 
  -3   3   7      245.50      259.98     16.95 o 
  -2   3   7        8.17        9.19      2.75 o 
  -1   3   7       14.49       18.77      3.35 o 
   0   3   7      144.60      156.60      5.45 o 
   1   3   7       85.30       89.27      5.73 o 
   2   3   7      106.19      123.16      4.29 o 
   3   3   7      485.66      533.31     25.68 o 
   4   3   7       31.13       34.43      7.80 o 
   5   3   7       18.59       20.15      5.67 o 
  -5   4   7        0.03       -0.90      2.36 o 
  -4   4   7       12.55        6.61      2.59 o 
  -3   4   7      103.00      104.99      5.79 o 
  -2   4   7        3.24        3.77      2.25 o 
  -1   4   7      330.74      325.42      8.74 o 
   0   4   7      236.48      234.59      6.67 o 
   1   4   7        3.73        3.98      2.25 o 
   2   4   7       43.96       39.94      3.95 o 
   3   4   7      578.00      610.29     16.44 o 
   4   4   7       27.26       39.34      9.14 o 
   5   4   7        5.94        1.85      3.63 o 
  -5   5   7       22.65       28.05      5.24 o 
  -4   5   7      161.17      173.69     11.57 o 
  -3   5   7       29.01       27.86      2.93 o 
  -2   5   7      118.11      135.67      6.67 o 
  -1   5   7      161.87      156.23      8.02 o 
   0   5   7        4.23        8.07      2.36 o 
   1   5   7        2.47        0.97      1.41 o 
   2   5   7      422.57      429.78     12.50 o 
   3   5   7       17.79       21.75      3.49 o 
   4   5   7       59.43       43.81      8.67 o 
   5   5   7       32.40       25.00      5.54 o 
  -5   6   7        0.68        4.14      5.25 o 
  -4   6   7       20.16       11.98      3.04 o 
  -3   6   7        0.30        1.79      2.23 o 
  -2   6   7      113.11      104.50      8.28 o 
  -1   6   7      518.42      511.58     11.98 o 
   0   6   7       71.36       68.35      3.46 o 
   1   6   7       22.04       20.40      2.16 o 
   2   6   7       80.66       90.61      4.64 o 
   3   6   7      109.56      121.22     11.27 o 
   4   6   7      101.74      109.12     12.73 o 
   5   6   7        0.67       14.10      5.17 o 
  -5   7   7       23.42       31.53     10.16 o 
  -4   7   7      191.88      214.26     10.20 o 
  -3   7   7       72.96       65.41      7.21 o 
  -2   7   7       15.43       10.45      2.43 o 
  -1   7   7       88.62       96.41      4.81 o 
   0   7   7      167.61      159.90      5.78 o 
   1   7   7       29.28       15.37      2.27 o 
   2   7   7      270.28      267.45      8.75 o 
   3   7   7       70.09       87.14      5.98 o 
   4   7   7       24.54       28.94      4.16 o 
  -5   8   7        6.01        0.23      5.72 o 
  -4   8   7        0.73        4.18      4.58 o 
  -3   8   7        8.41        1.03      2.53 o 
  -2   8   7       34.52       20.11      6.36 o 
  -1   8   7       12.15        9.94      3.04 o 
   0   8   7       80.99       81.50      7.32 o 
   1   8   7       74.12       76.51      5.56 o 
   2   8   7       64.85       66.99      5.85 o 
   3   8   7       96.61      111.74      6.36 o 
   4   8   7       17.05       15.99      4.05 o 
  -4   9   7       54.31       68.70     14.83 o 
  -3   9   7       64.74       61.37      5.91 o 
  -2   9   7       12.87       13.57      3.66 o 
  -1   9   7        8.45        5.28      2.46 o 
   0   9   7       47.93       41.87      3.27 o 
   1   9   7        0.15        3.73      2.14 o 
   2   9   7      187.71      190.14      7.62 o 
   3   9   7       76.96       81.02      6.03 o 
   4   9   7        0.73        3.68      2.62 o 
  -4  10   7       19.59       21.57      5.55 o 
  -3  10   7        8.48        3.07      4.06 o 
  -2  10   7        0.18       -0.63      1.52 o 
  -1  10   7      196.23      179.63      8.19 o 
   0  10   7       58.47       58.46      6.41 o 
   1  10   7        0.50        2.22      1.77 o 
   2  10   7       63.60       75.86      5.44 o 
   3  10   7       53.25       66.81      7.11 o 
  -3  11   7       41.85       45.63      6.99 o 
  -2  11   7       28.71       16.66      2.86 o 
  -1  11   7        8.85        4.65      2.16 o 
   0  11   7        8.49        5.58      2.07 o 
   1  11   7        0.99        0.37      2.08 o 
   2  11   7       51.22       58.06      8.15 o 
   3  11   7       14.86       11.16      3.97 o 
  -3  12   7       13.83        7.19      6.17 o 
  -2  12   7       12.32        9.70      4.63 o 
  -1  12   7      103.26      110.29      9.47 o 
   0  12   7        0.61       -2.10      3.26 o 
   1  12   7       19.93       17.27      3.49 o 
   2  12   7       32.34       38.06      4.53 o 
  -2  13   7        0.75        2.56      3.82 o 
  -1  13   7        7.72        0.24      2.88 o 
   0  13   7        7.83        6.65      2.42 o 
   1  13   7        9.04       15.71      3.95 o 
   2  13   7       41.10       41.88      4.57 o 
  -1  14   7       19.22       17.07      4.57 o 
   0  14   7       44.02       20.33      4.30 o 
   1  14   7        1.36       11.67      3.95 o 
  -5   0   8      106.31      110.88     23.87 o 
  -4   0   8      167.48      200.88     15.02 o 
  -3   0   8      102.00      109.06     10.88 o 
  -2   0   8       33.71       33.96      9.97 o 
  -1   0   8     1168.31     1227.27     35.73 o 
   0   0   8      534.58      508.59     23.53 o 
   1   0   8      341.44      358.55     12.71 o 
   2   0   8       57.70       50.96      5.45 o 
   3   0   8        3.75        5.34      2.61 o 
   4   0   8        0.79        1.17      5.06 o 
   5   0   8       66.90       58.57     11.22 o 
  -5   1   8        0.06        0.38      2.93 o 
  -4   1   8       14.55       17.42      4.07 o 
  -3   1   8        9.06       10.25      3.06 o 
  -2   1   8      104.16      100.62      9.64 o 
  -1   1   8      149.24      160.41      8.30 o 
   0   1   8       89.42       97.38     10.89 o 
   1   1   8       20.14       23.96      3.80 o 
   2   1   8       33.46       36.33      3.04 o 
   3   1   8       39.80       29.47      5.97 o 
   4   1   8        3.08       -1.48      6.26 o 
   5   1   8        3.14       16.20      6.91 o 
  -5   2   8       81.53       87.35     14.85 o 
  -4   2   8      196.29      206.97     18.29 o 
  -3   2   8       72.23       79.55      5.22 o 
  -2   2   8      315.24      317.59     18.39 o 
  -1   2   8      276.85      263.66      8.50 o 
   0   2   8      220.69      216.83      7.95 o 
   1   2   8        1.92        1.35      3.53 o 
   2   2   8      128.24      130.83      8.30 o 
   3   2   8       11.70       10.95      3.67 o 
   4   2   8       34.93       37.19      7.50 o 
   5   2   8       36.76       44.31      6.08 o 
  -5   3   8        6.35        4.22      3.73 o 
  -4   3   8        3.81        7.59      3.26 o 
  -3   3   8        0.74        1.58      2.82 o 
  -2   3   8      366.49      344.43     17.07 o 
  -1   3   8      214.54      205.69      8.93 o 
   0   3   8        6.27        4.09      3.20 o 
   1   3   8       13.77       10.45      2.62 o 
   2   3   8      214.08      196.62     16.72 o 
   3   3   8       97.91      117.69      6.70 o 
   4   3   8       21.20       18.34      6.18 o 
   5   3   8       22.06       18.06      5.66 o 
  -5   4   8       42.40       39.14      6.06 o 
  -4   4   8       44.46       33.17      5.75 o 
  -3   4   8      287.58      322.09     16.55 o 
  -2   4   8      130.46      129.23      8.38 o 
  -1   4   8      331.59      338.68     10.12 o 
   0   4   8      143.93      146.47      5.92 o 
   1   4   8       36.37       35.76      3.00 o 
   2   4   8        3.02        6.63      2.52 o 
   3   4   8       84.52       99.28      6.50 o 
   4   4   8        2.01        6.89      5.74 o 
  -5   5   8        5.47        0.50      4.46 o 
  -4   5   8        2.27        6.77      3.68 o 
  -3   5   8       25.47       25.42      4.98 o 
  -2   5   8      261.55      259.90     11.51 o 
  -1   5   8      219.93      227.98     10.71 o 
   0   5   8       17.89       14.87      3.88 o 
   1   5   8        1.55        1.25      1.63 o 
   2   5   8       96.74      107.31      8.50 o 
   3   5   8       13.78       21.38      4.27 o 
   4   5   8        3.80        4.07      3.43 o 
  -5   6   8       45.29       42.30      7.27 o 
  -4   6   8       72.05       73.97      8.64 o 
  -3   6   8       71.43       56.82      4.59 o 
  -2   6   8      165.60      151.15      8.02 o 
  -1   6   8      142.96      147.40      5.84 o 
   0   6   8      243.96      236.13      6.47 o 
   1   6   8       17.81       13.12      2.26 o 
   2   6   8      129.10      130.70      6.73 o 
   3   6   8        0.74        4.87      4.65 o 
   4   6   8        4.49       -0.35      2.74 o 
  -4   7   8        6.81       -3.75      6.60 o 
  -3   7   8       43.62       32.12      5.67 o 
  -2   7   8      110.29      101.20      7.56 o 
  -1   7   8       52.85       45.26      4.31 o 
   0   7   8        4.73        0.20      1.99 o 
   1   7   8       64.16       55.06      8.17 o 
   2   7   8       27.48       26.74      5.38 o 
   3   7   8       42.67       51.20      6.43 o 
   4   7   8        4.93        5.50      3.03 o 
  -4   8   8      128.95      132.63     18.58 o 
  -3   8   8       43.65       45.08      5.59 o 
  -2   8   8       11.92       11.96      4.39 o 
  -1   8   8      181.96      172.76      6.31 o 
   0   8   8      117.67      112.71      7.33 o 
   1   8   8        1.79        3.26      1.94 o 
   2   8   8       68.52       64.78      6.12 o 
   3   8   8        8.59        7.20      3.27 o 
   4   8   8        3.63        9.62      3.25 o 
  -4   9   8       11.99       14.60      5.16 o 
  -3   9   8        0.06        3.77      5.42 o 
  -2   9   8       57.52       74.81     14.96 o 
  -1   9   8       74.84       63.36      6.17 o 
   0   9   8       32.52       27.69      3.53 o 
   1   9   8        1.50        1.09      1.79 o 
   2   9   8       64.48       57.46      6.31 o 
   3   9   8        9.24        6.41      3.67 o 
  -3  10   8       21.95       29.41      5.54 o 
  -2  10   8       44.91       42.35      7.17 o 
  -1  10   8      133.68      123.06     15.01 o 
   0  10   8       64.40       59.66      9.09 o 
   1  10   8       88.82       71.76      7.83 o 
   2  10   8        0.71        0.32      3.12 o 
   3  10   8        5.87        1.43      3.24 o 
  -3  11   8        2.08        3.51      5.67 o 
  -2  11   8       51.91       50.75     10.37 o 
  -1  11   8       32.21       30.93      4.91 o 
   0  11   8       75.59       64.79      6.30 o 
   1  11   8        4.99        6.12      3.64 o 
   2  11   8       22.38       32.52      7.02 o 
  -2  12   8       32.06       30.51      5.63 o 
  -1  12   8       40.14       24.57      3.82 o 
   0  12   8        2.45        2.30      2.11 o 
   1  12   8        0.21        6.14      4.32 o 
   2  12   8        5.53       10.71      3.78 o 
  -1  13   8       78.97       43.84      4.56 o 
   0  13   8        7.19        6.32      2.44 o 
   1  13   8       15.22       14.34      4.15 o 
  -5   0   9        1.74        3.02      4.77 o 
  -4   0   9        6.01       14.61      5.58 o 
  -3   0   9      246.69      247.18     17.37 o 
  -2   0   9      290.17      288.11     28.62 o 
  -1   0   9      368.97      391.23     16.73 o 
   0   0   9       28.91       27.04      4.79 o 
   1   0   9     1257.05     1420.57     45.49 o 
   2   0   9       23.04       26.73      4.16 o 
   3   0   9        1.34        2.36      2.50 o 
   4   0   9        0.09        2.28      5.89 o 
  -5   1   9        5.55        0.09      3.36 o 
  -4   1   9       53.41       49.74      4.80 o 
  -3   1   9        4.41        7.16      2.96 o 
  -2   1   9       83.47       81.36      8.89 o 
  -1   1   9      217.22      226.49      7.92 o 
   0   1   9       85.97       84.89      5.75 o 
   1   1   9        8.86       17.27      6.47 o 
   2   1   9       38.67       31.16      3.12 o 
   3   1   9       35.67       18.76      5.66 o 
   4   1   9        1.06        5.35      5.75 o 
  -5   2   9        2.63        1.46      4.10 o 
  -4   2   9        0.86        3.61      3.46 o 
  -3   2   9      160.74      172.39     12.58 o 
  -2   2   9      502.88      526.27     17.74 o 
  -1   2   9      305.01      304.39      9.78 o 
   0   2   9      198.73      200.73      8.90 o 
   1   2   9       54.32       62.93      9.47 o 
   2   2   9      542.76      537.36     29.07 o 
   3   2   9       11.89       22.34      4.20 o 
   4   2   9       18.50       10.69      6.11 o 
  -5   3   9       23.09       19.06      4.92 o 
  -4   3   9        0.81        7.67      3.97 o 
  -3   3   9       73.84       61.16      5.71 o 
  -2   3   9       80.76       81.45      6.01 o 
  -1   3   9      180.90      180.14      7.79 o 
   0   3   9        0.32       -3.29      3.29 o 
   1   3   9        2.34        2.48      3.14 o 
   2   3   9       28.11       17.03      2.39 o 
   3   3   9        0.58        2.28      4.34 o 
   4   3   9       18.12       24.18      4.93 o 
  -5   4   9        8.35       15.07      8.03 o 
  -4   4   9        8.87        7.31      4.24 o 
  -3   4   9       59.24       64.39      7.00 o 
  -2   4   9      318.08      335.46     18.66 o 
  -1   4   9      437.79      444.52     11.61 o 
   0   4   9       81.78       86.99      5.26 o 
   1   4   9      171.42      172.12      7.26 o 
   2   4   9      185.67      216.28      8.33 o 
   3   4   9       28.62       28.52      5.11 o 
   4   4   9        0.75        7.79      4.13 o 
  -4   5   9       31.46       29.71      9.51 o 
  -3   5   9       10.05        6.17      3.01 o 
  -2   5   9      146.49      156.79      8.83 o 
  -1   5   9      291.65      287.83      9.70 o 
   0   5   9        0.98       -1.71      3.17 o 
   1   5   9        7.13        9.56      1.78 o 
   2   5   9        1.30        1.19      4.60 o 
   3   5   9        9.89        4.11      2.96 o 
   4   5   9        6.98        4.72      7.59 o 
  -4   6   9        8.06        4.75      3.82 o 
  -3   6   9      134.14      128.61      6.87 o 
  -2   6   9       84.55       92.02      5.54 o 
  -1   6   9      290.11      279.90     13.27 o 
   0   6   9       93.82       87.63      4.57 o 
   1   6   9      175.66      149.56     18.00 o 
   2   6   9      102.52      113.58      6.35 o 
   3   6   9       23.10       29.49      5.02 o 
   4   6   9       14.54       14.28      3.63 o 
  -4   7   9       21.13       16.77      5.92 o 
  -3   7   9        6.17        5.40      3.08 o 
  -2   7   9       37.38       34.21      4.35 o 
  -1   7   9       61.50       56.60      4.60 o 
   0   7   9       54.96       39.56      4.18 o 
   1   7   9       25.85       20.76      2.73 o 
   2   7   9        4.32        2.74      3.14 o 
   3   7   9       20.22       23.93      4.63 o 
  -4   8   9        3.00       12.00      5.17 o 
  -3   8   9       57.56       46.65      9.54 o 
  -2   8   9      205.35      189.26     10.73 o 
  -1   8   9       88.45       70.95     11.39 o 
   0   8   9       31.81       23.43      3.15 o 
   1   8   9      137.35       99.23     14.43 o 
   2   8   9      110.90      114.70      8.99 o 
   3   8   9        2.70        5.09      4.04 o 
  -3   9   9       10.05       22.56      5.50 o 
  -2   9   9        8.84        5.31      3.78 o 
  -1   9   9      118.97      105.94      7.96 o 
   0   9   9        0.02       -1.48      3.12 o 
   1   9   9        1.49       -2.52      2.52 o 
   2   9   9        3.72        1.00      4.14 o 
   3   9   9        0.29        3.88      4.37 o 
  -3  10   9       40.01       22.19      6.68 o 
  -2  10   9       73.50       78.59     14.11 o 
  -1  10   9       66.60       51.68      5.01 o 
   0  10   9       42.77       41.67     10.18 o 
   1  10   9       65.02       81.41      7.68 o 
   2  10   9       72.33       80.79      7.65 o 
  -2  11   9       35.20       31.81      6.85 o 
  -1  11   9       12.98        5.58      3.45 o 
   0  11   9        3.72       -0.03      2.80 o 
   1  11   9        2.02        4.05      2.79 o 
   2  11   9       12.38       21.31      4.03 o 
  -1  12   9       79.98       64.58      5.88 o 
   0  12   9        0.31       -0.52      2.58 o 
   1  12   9       33.08       32.32      4.45 o 
  -4   0  10        3.75       12.12     13.72 o 
  -3   0  10        2.87        2.55      5.58 o 
  -2   0  10        0.20        0.21      6.06 o 
  -1   0  10        0.04        1.80      4.08 o 
   0   0  10        1.00        7.79      7.10 o 
   1   0  10      360.10      414.10     16.93 o 
   2   0  10        1.16        3.78      3.82 o 
   3   0  10       12.36       10.51     10.97 o 
   4   0  10        5.35        7.00     12.84 o 
  -4   1  10       20.16       25.84      4.40 o 
  -3   1  10       74.88       88.39     11.10 o 
  -2   1  10      135.75      152.66     10.74 o 
  -1   1  10       65.99       62.28      8.42 o 
   0   1  10      315.72      340.61     10.13 o 
   1   1  10      440.25      495.66     16.13 o 
   2   1  10      173.83      172.14     12.28 o 
   3   1  10       14.71       13.03      4.12 o 
   4   1  10        0.04        1.77      7.47 o 
  -4   2  10        1.53       -0.03      3.53 o 
  -3   2  10        4.80        4.76      3.11 o 
  -2   2  10       23.55       25.24      3.96 o 
  -1   2  10        0.02       -1.55      4.40 o 
   0   2  10      242.71      261.41     10.42 o 
   1   2  10       41.36       40.61      4.86 o 
   2   2  10        1.00       -2.06      2.96 o 
   3   2  10        1.99        8.64      4.69 o 
   4   2  10       43.47       48.18     22.67 o 
  -4   3  10        0.15        0.26      5.87 o 
  -3   3  10       39.94       47.43      5.31 o 
  -2   3  10      231.15      225.59      8.80 o 
  -1   3  10      172.94      180.88      7.83 o 
   0   3  10      107.06      116.95     10.41 o 
   1   3  10      254.48      294.24     11.69 o 
   2   3  10      225.00      182.51     21.02 o 
   3   3  10       26.18       24.80      4.72 o 
   4   3  10        4.21        7.30     12.53 o 
  -4   4  10       14.02       10.51      4.71 o 
  -3   4  10       19.61       17.19      3.70 o 
  -2   4  10        4.72        2.65      2.78 o 
  -1   4  10        6.38       10.55      3.38 o 
   0   4  10       81.97       85.22      7.81 o 
   1   4  10       73.74       71.96      6.31 o 
   2   4  10        0.18        5.90      3.55 o 
   3   4  10       17.15       20.94      4.82 o 
  -4   5  10        2.64       -0.69      3.65 o 
  -3   5  10       42.67       43.30      4.76 o 
  -2   5  10      170.00      175.45     16.81 o 
  -1   5  10       28.36       30.79      4.07 o 
   0   5  10      199.54      218.93      8.74 o 
   1   5  10      241.22      252.41      9.90 o 
   2   5  10      223.34      241.67     11.36 o 
   3   5  10        0.92       10.78      4.89 o 
  -4   6  10        0.81       -0.52      4.37 o 
  -3   6  10        0.07        4.35      3.88 o 
  -2   6  10        3.34       -3.78      3.78 o 
  -1   6  10        3.89        4.57      2.85 o 
   0   6  10       11.85       11.16      4.40 o 
   1   6  10       82.48       70.47      4.25 o 
   2   6  10        9.19       10.77      3.62 o 
   3   6  10        6.48       15.63      4.93 o 
  -3   7  10       41.42       40.45      6.25 o 
  -2   7  10      129.50      131.13     11.33 o 
  -1   7  10       26.72       26.99      5.09 o 
   0   7  10       59.90       59.09      4.43 o 
   1   7  10      331.21      285.94     25.81 o 
   2   7  10       37.28       35.18      5.66 o 
   3   7  10       11.72       16.77      4.72 o 
  -3   8  10        0.06       -2.80      2.90 o 
  -2   8  10        3.33        5.20      3.42 o 
  -1   8  10        0.01       -2.52      3.34 o 
   0   8  10       29.58       24.81      3.64 o 
   1   8  10       56.95       63.36      7.30 o 
   2   8  10        0.42       -1.58      5.97 o 
  -3   9  10       33.16       46.70      7.23 o 
  -2   9  10       24.54       30.55      4.57 o 
  -1   9  10       33.74       33.13      4.97 o 
   0   9  10       98.03       86.17      8.50 o 
   1   9  10       71.13       64.39      6.63 o 
   2   9  10       77.91       86.35      7.30 o 
  -2  10  10        3.10        4.41      7.23 o 
  -1  10  10        5.57        8.82      3.53 o 
   0  10  10       27.47       27.91      4.40 o 
   1  10  10       24.16       23.65      6.26 o 
  -1  11  10       11.62        7.02      3.94 o 
   0  11  10       48.76       35.75      7.35 o 
  -4   0  11        4.55       15.58     17.23 o 
  -3   0  11       45.25       55.63     12.11 o 
  -2   0  11        0.25       -3.14      4.01 o 
  -1   0  11        0.39       -1.66      5.83 o 
   0   0  11        6.55       -0.70      8.61 o 
   1   0  11      416.16      441.59     28.94 o 
   2   0  11        2.90       -0.22      3.16 o 
   3   0  11       19.29        8.97      7.09 o 
  -4   1  11       17.04       24.65      8.17 o 
  -3   1  11        4.08        7.40      4.20 o 
  -2   1  11        0.46        1.74      3.35 o 
  -1   1  11       40.22       43.91      4.48 o 
   0   1  11       68.00       69.38     10.26 o 
   1   1  11      101.81      117.85      6.81 o 
   2   1  11       72.11       71.76      4.52 o 
   3   1  11       59.96       68.26      7.03 o 
  -4   2  11        0.83        1.25      3.74 o 
  -3   2  11       18.64       11.66      4.93 o 
  -2   2  11        9.33       11.65      4.17 o 
  -1   2  11        0.31        1.98      3.06 o 
   0   2  11      119.06      138.41      6.99 o 
   1   2  11       37.03       44.53      6.50 o 
   2   2  11        9.09        6.11      3.36 o 
   3   2  11        3.55        0.67      4.40 o 
  -4   3  11        0.68        4.32      3.37 o 
  -3   3  11       23.18       18.96      5.00 o 
  -2   3  11       14.38       12.23      5.05 o 
  -1   3  11       20.91       23.90      4.92 o 
   0   3  11      310.27      330.09     14.54 o 
   1   3  11       23.66       24.54      4.49 o 
   2   3  11       27.02       37.68      4.51 o 
   3   3  11       44.23       44.65      5.77 o 
  -3   4  11        7.84       10.59      4.37 o 
  -2   4  11        0.24        2.68      4.10 o 
  -1   4  11       58.55       52.74      6.00 o 
   0   4  11        6.82        9.77      3.44 o 
   1   4  11       64.24       66.05      6.35 o 
   2   4  11       35.61       23.59      5.00 o 
   3   4  11        2.37        4.74      3.81 o 
  -3   5  11        0.10       -1.24      3.86 o 
  -2   5  11       10.15       12.12      3.91 o 
  -1   5  11       15.63       12.26      4.24 o 
   0   5  11      119.14      122.88      8.22 o 
   1   5  11       41.31       40.49      5.30 o 
   2   5  11       15.66       11.54      3.79 o 
   3   5  11       72.05       77.46      8.68 o 
  -3   6  11       12.35        7.04      4.23 o 
  -2   6  11        2.61       -1.96      3.84 o 
  -1   6  11        0.69        1.66      5.58 o 
   0   6  11       46.73       49.02      7.66 o 
   1   6  11       82.68       88.22     11.08 o 
   2   6  11        1.26       -1.87      3.71 o 
  -3   7  11        2.25        4.81      3.51 o 
  -2   7  11       10.91        9.79      4.06 o 
  -1   7  11       23.66       21.34      5.80 o 
   0   7  11       53.53       37.12      7.15 o 
   1   7  11       42.41       45.43      5.51 o 
   2   7  11       22.36       23.08      7.14 o 
  -2   8  11        1.50        3.93      4.17 o 
  -1   8  11        4.12        0.50      2.63 o 
   0   8  11       35.28       40.40      8.73 o 
   1   8  11       39.80       46.04      6.31 o 
   2   8  11        5.09       -6.51     13.78 o 
  -2   9  11        0.77        2.19      5.55 o 
  -1   9  11        0.21        0.43      3.43 o 
   0   9  11       42.85       30.55      4.86 o 
   1   9  11       21.43       22.90      6.13 o 
  -3   0  12       33.39       36.77     14.92 o 
  -2   0  12        6.39        5.35      4.57 o 
  -1   0  12        7.56        5.38      8.36 o 
   0   0  12        0.51        5.82      7.80 o 
   1   0  12       11.14        6.29      4.83 o 
   2   0  12        9.75        3.16      3.96 o 
  -3   1  12        9.54        6.56      6.87 o 
  -2   1  12        3.24       -1.64      4.39 o 
  -1   1  12        0.48       -2.85      5.15 o 
   0   1  12       54.84       63.44      5.64 o 
   1   1  12        0.71        2.64      5.32 o 
   2   1  12       11.05       11.94      4.77 o 
  -3   2  12       26.69       27.32      6.68 o 
  -2   2  12       20.40       33.66      4.63 o 
  -1   2  12        0.50        7.20      3.84 o 
   0   2  12       27.89       24.59      7.36 o 
   1   2  12        3.54        8.52      3.71 o 
   2   2  12       12.89       21.06      5.31 o 
  -3   3  12        4.27        4.12      3.86 o 
  -2   3  12        0.66        3.79      3.51 o 
  -1   3  12       38.48       40.89      5.88 o 
   0   3  12        5.56       16.32      6.07 o 
   1   3  12        2.75        0.08      3.67 o 
   2   3  12       20.09       15.44      4.15 o 
  -3   4  12       41.78       43.10      5.42 o 
  -2   4  12       16.13       14.44      4.87 o 
  -1   4  12       12.99        6.94      5.01 o 
   0   4  12       10.73        8.16      4.28 o 
   1   4  12        0.10       -1.49      2.86 o 
   2   4  12       14.01       12.68      4.13 o 
  -2   5  12       14.98       22.49      6.87 o 
  -1   5  12        4.20        6.50      4.07 o 
   0   5  12       39.41       48.69      6.65 o 
   1   5  12        0.37        1.00      3.05 o 
   2   5  12        0.44        8.25      4.00 o 
  -2   6  12        0.10        7.57      7.22 o 
  -1   6  12        3.08        9.56      4.41 o 
   0   6  12        0.52        3.35      3.69 o 
   1   6  12        4.15       -1.93      3.37 o 
  -1   7  12        1.74       12.22      4.81 o 
   0   7  12       22.73       18.19      3.57 o 
   1   7  12        9.20       15.32      5.36 o 
  -2   0  13       12.25       29.83     17.25 o 
  -1   0  13       42.94       36.54     12.37 o 
   0   0  13       41.32       43.48      7.83 o 
   1   0  13        4.68       -0.44      6.10 o 
  -2   1  13        0.78       13.71      4.58 o 
  -1   1  13        1.02        5.16      3.51 o 
   0   1  13       10.59        8.54      5.62 o 
   1   1  13        0.34       -0.36      3.98 o 
  -2   2  13       27.34       35.00      9.27 o 
  -1   2  13       41.97       33.80      6.36 o 
   0   2  13       61.27       72.78     16.56 o 
   1   2  13        6.34        5.24      3.63 o 
  -1   3  13        0.03        2.02      5.16 o 
   0   3  13        4.26       -5.54      5.54 o 
   1   3  13        7.02        4.76      3.62 o 
  -1   4  13      113.40      104.71      8.29 o 
   0   4  13       13.41       22.44      5.26 o 
                                                 
